# Supplementary material for: Inequalities in changing mortality and life expectancy in Jiading District, Shanghai, 2002–2018
Source: BMC Public Health. 2021 Feb 5;21:303. doi: 10.1186/s12889-021-10323-9 (PMC7866752; doi:10.1186/s12889-021-10323-9)
Supplement: Supplementary file 4 — Additional file 4: Table S3. [file 12889_2021_10323_MOESM4_ESM.xlsx]

## Sheet: Sheet1
Year	Cardiovascular diseases		Chronic respiratory diseases		Cirrhosis		Diabetes,urogenital,blood,and endocrine diseases		Diarrhea,lower respiratory,and other common infectious diseases		Digestive diseases		Forces of nature,war and legal intervention		HIV/AIDS and tuberculosis		Maternal disorders		Mental and substance use disorders		Musculoskeletal disorders		Neglected tropical diseases and malaria		Neonatal disorders		Neoplasms		Neurological disorders		Nutritional deficlencies		Other communicable,maternal,neonatal,and nutritional diseases		0ther non-communicable diseases		Self-harm and interpersonal violence		Transport injuries		Unintentional injuries		Deaths with unknown cause	Total deaths with definite cause	Total deaths
	N	Proportion	N	Proportion	N	Proportion	N	Proportion	N	Proportion	N	Proportion	N	Proportion	N	Proportion	N	Proportion	N	Proportion	N	Proportion	N	Proportion	N	Proportion	N	Proportion	N	Proportion	N	Proportion	N	Proportion	N	Proportion	N	Proportion	N	Proportion	N	Proportion	N	N	N
2002	1158	35.6308	447	13.7538	37	1.13846	120	3.69231	1	0.0307692	64	1.96923	0	0	9	0.276923	0	0	9	0.276923	9	0.276923	0	0	7	0.215385	957	29.4462	108	3.32308	3	0.0923077	18	0.553846	33	1.01538	35	1.07692	104	3.2	131	4.03077	426	3250	3676
2003	1341	37.3434	515	14.3414	49	1.36452	134	3.73155	0	0	47	1.30883	6	0.167084	16	0.445558	0	0	16	0.445558	8	0.222779	31	0.863269	6	0.167084	942	26.2322	116	3.2303	2	0.0556948	0	0.501253	58	1.61515	37	1.03035	125	3.48092	142	3.95433	344	3591	3935
2004	1291	37.837	394	11.5475	54	1.58265	116	3.39977	2	0.0586166	41	1.20164	0	0	10	0.293083	0	0	7	0.205158	8	0.234467	21	0.615475	4	0.117233	1054	30.891	91	2.66706	4	0.117233	0	0.52755	39	1.14302	37	1.08441	130	3.81008	109	3.19461	365	3412	3777
2005	1320	37.7574	349	9.98284	55	1.57323	153	4.37643	3	0.0858124	37	1.05835	1	0.0286041	13	0.371854	0	0	17	0.48627	10	0.286041	28	0.800915	7	0.200229	1096	31.3501	98	2.8032	0	0	6	0.514874	41	1.17277	35	1.00114	98	2.8032	129	3.68993	420	3496	3916
2006	1339	38.7106	298	8.61521	45	1.30095	170	4.91472	1	0.0289101	47	1.35877	2	0.0578202	13	0.375831	1	0.0289101	9	0.260191	13	0.375831	21	0.607112	8	0.231281	1087	31.4253	85	2.45736	2	0.0578202	16	0.520382	53	1.53223	29	0.838393	79	2.2839	141	4.07632	392	3459	3851
2007	1408	38.0027	347	9.36572	52	1.40351	145	3.91363	0	0	45	1.21457	1	0.0269906	5	0.134953	0	0	6	0.161943	12	0.323887	21	0.566802	4	0.107962	1246	33.6302	92	2.48313	2	0.0539811	1	0.48583	49	1.32254	28	0.755735	86	2.32119	155	4.18354	382	3705	4087
2008	1519	39.5059	354	9.20676	56	1.45644	137	3.56307	2	0.0520156	40	1.04031	2	0.0520156	6	0.156047	0	0	6	0.156047	11	0.286086	23	0.598179	2	0.0520156	1220	31.7295	129	3.35501	0	0	0	0.46814	48	1.24837	35	0.910273	82	2.13264	173	4.49935	497	3845	4342
2009	1419	37.6492	299	7.93314	50	1.32661	190	5.04112	5	0.132661	46	1.22048	1	0.0265322	5	0.132661	1	0.0265322	11	0.291855	14	0.371451	24	0.636774	3	0.0795967	1268	33.6429	92	2.44097	7	0.185726	0	0.47758	55	1.45927	32	0.849032	74	1.96339	173	4.59008	523	3769	4292
2010	1541	39.1018	317	8.04364	59	1.49708	163	4.13601	4	0.101497	51	1.29409	1	0.0253743	8	0.202994	0	0	10	0.253743	13	0.329866	20	0.507485	10	0.253743	1295	32.8597	92	2.33443	2	0.0507485	1	0.456737	62	1.5732	35	0.888099	69	1.75082	188	4.77036	454	3941	4395
2011	1606	40.291	281	7.04967	48	1.20421	196	4.91721	3	0.0752634	53	1.32965	0	0	6	0.150527	0	0	7	0.175615	13	0.326141	27	0.677371	4	0.100351	1354	33.9689	94	2.35825	1	0.0250878	1	0.451581	38	0.953337	31	0.777722	63	1.58053	160	4.01405	455	3986	4441
2012	1795	41.9981	322	7.53393	52	1.21666	173	4.04773	2	0.0467946	52	1.21666	0	0	12	0.280767	0	0	7	0.163781	14	0.327562	24	0.561535	5	0.116986	1368	32.0075	120	2.80767	2	0.0467946	1	0.421151	56	1.31025	29	0.678521	67	1.56762	173	4.04773	381	4274	4655
2013	1724	40.3464	322	7.53569	49	1.14674	197	4.61034	5	0.117014	60	1.40417	5	0.117014	7	0.163819	0	0	16	0.374444	16	0.374444	44	1.02972	4	0.093611	1392	32.5766	116	2.71472	4	0.093611	0	0.42125	45	1.05312	27	0.631875	69	1.61479	171	4.00187	369	4273	4642
2014	1800	40.7609	349	7.90308	49	1.1096	220	4.98188	3	0.0679348	75	1.69837	0	0	8	0.181159	0	0	10	0.226449	8	0.181159	39	0.883152	4	0.0905797	1414	32.0199	120	2.71739	6	0.13587	0	0.407609	38	0.860507	27	0.611413	63	1.42663	183	4.14402	383	4416	4799
2015	1955	41.8361	317	6.78365	61	1.30537	216	4.6223	0	0	69	1.47657	1	0.0213995	3	0.0641986	0	0	15	0.320993	15	0.320993	28	0.599187	0	0	1513	32.3775	122	2.61074	5	0.106998	1	0.385192	41	0.877381	25	0.534988	79	1.69056	207	4.4297	346	4673	5019
2016	2063	43.3039	322	6.75903	50	1.04954	236	4.95382	2	0.0419815	74	1.55332	4	0.0839631	6	0.125945	0	0	12	0.251889	11	0.230898	2	0.0419815	6	0.125945	1515	31.801	125	2.62385	3	0.0629723	2	0.377834	39	0.81864	24	0.503778	61	1.28044	207	4.34509	398	4764	5162
2017	2061	43.6098	275	5.81887	42	0.888701	242	5.12061	7	0.148117	66	1.39653	3	0.0634786	11	0.232755	0	0	12	0.253915	9	0.190436	1	0.0211595	2	0.0423191	1566	33.1358	112	2.36987	6	0.126957	0	0.380872	29	0.613627	26	0.550148	62	1.31189	194	4.10495	461	4726	5187
2018	2029	42.3414	266	5.55092	39	0.813856	245	5.11269	4	0.0834725	65	1.35643	0	0	8	0.166945	0	0	13	0.271285	17	0.354758	0	0	0	0	1640	34.2237	128	2.67112	4	0.0834725	3	0.375626	23	0.479967	24	0.500835	64	1.33556	220	4.59098	392	4792	5184
Total	27369	40.0295	5774	8.44498	847	1.23881	3053	4.46528	44	0.0643538	932	1.36313	27	0.0394898	146	0.213538	2	0.00292517	183	0.267653	201	0.29398	354	0.517756	76	0.111157	21927	32.0701	1840	2.69116	53	0.0775171	50	0.0263266	747	1.09255	516	0.754695	1375	2.01106	2856	4.17715	6988	68372	75360
